# Supplementary material for: Caries and Socioeconomic Factors in Adults (19–60 Years Old): An Updated Systematic Review of Observational Studies
Source: Int J Environ Res Public Health. 2026 Jan 16;23(1):112. doi: 10.3390/ijerph23010112 (PMC12840810; doi:10.3390/ijerph23010112)
Supplement: Supplementary file 1 [file ijerph-23-00112-s001.zip]

Archive with 1 entries (1 files):
- ijerph-4055679-supplementary.pdf
